# Supplementary material for: Single-Cell Transcriptomic Profiling Reveals Dual Antitumor and Adaptive Resistance Mechanisms of a Novel HSP90 Inhibitor, SP11, in T-Cell Acute Lymphoblastic Leukemic Cells and DLA Mouse Model
Source: Int J Mol Sci. 2026 Jun 12;27(12):5321. doi: 10.3390/ijms27125321 (PMC13299467; doi:10.3390/ijms27125321)
Supplement: Supplementary file 1 [file ijms-27-05321-s001.zip]

Archive with 1 entries (1 files):
- ijms-4291730-supplementary.pdf
